# Supplementary material for: Taking Advantage of Bacterial Adaptation in Order to Optimize Industrial Production of Dry Propionibacterium freudenreichii
Source: Microorganisms. 2019 Oct 22;7(10):477. doi: 10.3390/microorganisms7100477 (PMC6843336; doi:10.3390/microorganisms7100477)
Supplement: Supplementary file 1 [file microorganisms-07-00477-s001.zip]

Archive with 1 entries (1 files):
- microorganisms-613877-supplementary.pptx
